# Supplementary material for: Effects of plastic film mulching on the spatiotemporal distribution of soil water, temperature, and photosynthetic active radiation in a cotton field
Source: PeerJ. 2022 Sep 1;10:e13894. doi: 10.7717/peerj.13894 (PMC9441137; doi:10.7717/peerj.13894)
Supplement: Supplemental Information 2 — All data files are in ‘.dat’ format. Transformed data files in ‘.grd’ format are also included for drawing. [file peerj-10-13894-s002.zip]

Archive with 63 entries (60 files):
- supplemental_file_2/
- supplemental_file_2/Soil moisture/
- supplemental_file_2/Soil moisture/18-1.grd
- supplemental_file_2/Soil moisture/18-2.grd
- supplemental_file_2/Soil moisture/18-3.grd
- supplemental_file_2/Soil moisture/18M-1.dat
- supplemental_file_2/Soil moisture/18M-1.grd
- supplemental_file_2/Soil moisture/18M-2.dat
- supplemental_file_2/Soil moisture/18M-2.grd
- supplemental_file_2/Soil moisture/18M-3.dat
- supplemental_file_2/Soil moisture/18M-3.grd
- supplemental_file_2/Soil moisture/18NM-1.dat
- supplemental_file_2/Soil moisture/18NM-1.grd
- supplemental_file_2/Soil moisture/18NM-2.dat
- supplemental_file_2/Soil moisture/18NM-2.grd
- supplemental_file_2/Soil moisture/18NM-3.dat
- supplemental_file_2/Soil moisture/18NM-3.grd
- supplemental_file_2/Soil moisture/19-1.grd
- supplemental_file_2/Soil moisture/19-2.grd
- supplemental_file_2/Soil moisture/19-3.grd
- supplemental_file_2/Soil moisture/19M-1.dat
- supplemental_file_2/Soil moisture/19M-1.grd
- supplemental_file_2/Soil moisture/19M-2.dat
- supplemental_file_2/Soil moisture/19M-2.grd
- supplemental_file_2/Soil moisture/19M-3.dat
- supplemental_file_2/Soil moisture/19M-3.grd
- supplemental_file_2/Soil moisture/19NM-1.dat
- supplemental_file_2/Soil moisture/19NM-1.grd
- supplemental_file_2/Soil moisture/19NM-2.dat
- supplemental_file_2/Soil moisture/19NM-2.grd
- supplemental_file_2/Soil moisture/19NM-3.dat
- supplemental_file_2/Soil moisture/19NM-3.grd
- supplemental_file_2/Soil temperature/
- supplemental_file_2/Soil temperature/18-1.grd
- supplemental_file_2/Soil temperature/18-2.grd
- supplemental_file_2/Soil temperature/18-3.grd
- supplemental_file_2/Soil temperature/18M-1.dat
- supplemental_file_2/Soil temperature/18M-1.grd
- supplemental_file_2/Soil temperature/18M-2.dat
- supplemental_file_2/Soil temperature/18M-2.grd
- supplemental_file_2/Soil temperature/18M-3.dat
- supplemental_file_2/Soil temperature/18M-3.grd
- supplemental_file_2/Soil temperature/18NM-1.dat
- supplemental_file_2/Soil temperature/18NM-1.grd
- supplemental_file_2/Soil temperature/18NM-2.dat
- supplemental_file_2/Soil temperature/18NM-2.grd
- supplemental_file_2/Soil temperature/18NM-3.dat
- supplemental_file_2/Soil temperature/18NM-3.grd
- supplemental_file_2/Soil temperature/19-1.grd
- supplemental_file_2/Soil temperature/19-2.grd
- supplemental_file_2/Soil temperature/19-3.grd
- supplemental_file_2/Soil temperature/19M-1.dat
- supplemental_file_2/Soil temperature/19M-1.grd
- supplemental_file_2/Soil temperature/19M-2.dat
- supplemental_file_2/Soil temperature/19M-2.grd
- supplemental_file_2/Soil temperature/19M-3.dat
- supplemental_file_2/Soil temperature/19M-3.grd
- supplemental_file_2/Soil temperature/19NM-1.dat
- supplemental_file_2/Soil temperature/19NM-1.grd
- supplemental_file_2/Soil temperature/19NM-2.dat
- supplemental_file_2/Soil temperature/19NM-2.grd
- supplemental_file_2/Soil temperature/19NM-3.dat
- supplemental_file_2/Soil temperature/19NM-3.grd
