# Supplementary material for: Effects of plastic film mulching on the spatiotemporal distribution of soil water, temperature, and photosynthetic active radiation in a cotton field
Source: PeerJ. 2022 Sep 1;10:e13894. doi: 10.7717/peerj.13894 (PMC9441137; doi:10.7717/peerj.13894)
Supplement: Supplemental Information 2 — All data files are in ‘.dat’ format. Transformed data files in ‘.grd’ format are also included for drawing. [file peerj-10-13894-s002.zip › supplemental_file_2/Soil moisture/18M-3.dat]

xx	yy	temp
0	10	22.4
0	30	21.4
0	50	21.2
0	70	20.9
0	90	20.4
0	110	20.1
20	10	23
20	30	21.6
20	50	21.2
20	70	20.7
20	90	20.6
20	110	20
40	10	23
40	30	21.7
40	50	21.2
40	70	21.2
40	90	20.4
40	110	20
60	10
60	30	21.3
60	50	21.2
60	70	20.6
60	90	20.4
60	110	19.9
80	10	22
80	30	21.4
80	50	21.2
80	70	20.7
80	90	20.7
80	110	20.1
