# Supplementary material for: Effects of plastic film mulching on the spatiotemporal distribution of soil water, temperature, and photosynthetic active radiation in a cotton field
Source: PeerJ. 2022 Sep 1;10:e13894. doi: 10.7717/peerj.13894 (PMC9441137; doi:10.7717/peerj.13894)
Supplement: Supplemental Information 2 — All data files are in ‘.dat’ format. Transformed data files in ‘.grd’ format are also included for drawing. [file peerj-10-13894-s002.zip › supplemental_file_2/Soil moisture/18NM-1.dat]

xx	yy	temp
0	10	24.8
0	30	24.5
0	50	23.1
0	70	20.3
0	90	19.8
0	110	19
20	10	25.5
20	30	24
20	50	23.1
20	70	20.7
20	90	19.8
20	110	19.2
40	10	25.7
40	30	24.2
40	50	23.2
40	70	21.3
40	90	19.9
40	110	19
60	10	25.3
60	30	24
60	50	23.1
60	70	21.3
60	90	20.3
60	110	19
80	10	25.3
80	30	24.3
80	50	22.9
80	70	21.2
80	90	20.3
80	110	19.3
