# Supplementary material for: Effects of plastic film mulching on the spatiotemporal distribution of soil water, temperature, and photosynthetic active radiation in a cotton field
Source: PeerJ. 2022 Sep 1;10:e13894. doi: 10.7717/peerj.13894 (PMC9441137; doi:10.7717/peerj.13894)
Supplement: Supplemental Information 2 — All data files are in ‘.dat’ format. Transformed data files in ‘.grd’ format are also included for drawing. [file peerj-10-13894-s002.zip › supplemental_file_2/Soil moisture/19M-1.dat]

x	y	Temp
20	10	24.799999
40	10	24.799999
60	10	24.799999
80	10	24.799999
0	110	19.1
20	110	18.799999
40	110	18.6
60	110	18.9
80	110	19.200001
0	90	20.200001
20	90	20.200001
40	90	20.1
60	90	20
80	90	20.1
0	70	22.1
20	70	21.5
40	70	21.700001
60	70	21.700001
80	70	21.6
0	50	23.799999
20	50	23.700001
40	50	23.799999
60	50	23.5
80	50	23.700001
0	30	25.1
20	30	25.1
40	30	24.6
60	30	24.700001
80	30	24.799999
0	10	25.200001
