# Supplementary material for: Effects of plastic film mulching on the spatiotemporal distribution of soil water, temperature, and photosynthetic active radiation in a cotton field
Source: PeerJ. 2022 Sep 1;10:e13894. doi: 10.7717/peerj.13894 (PMC9441137; doi:10.7717/peerj.13894)
Supplement: Supplemental Information 2 — All data files are in ‘.dat’ format. Transformed data files in ‘.grd’ format are also included for drawing. [file peerj-10-13894-s002.zip › supplemental_file_2/Soil moisture/19M-2.dat]

x	y	Temp
20	10	24.9
40	10	24.9
60	10	25
80	10	24.799999
0	110	19.9
20	110	19.799999
40	110	19.700001
60	110	20
80	110	20.4
0	90	20.6
20	90	20.700001
40	90	20.700001
60	90	20.5
80	90	20.700001
0	70	21.9
20	70	21.6
40	70	21.700001
60	70	21.799999
80	70	21.799999
0	50	23
20	50	23
40	50	23.200001
60	50	23.200001
80	50	24.700001
0	30	24.4
20	30	24.4
40	30	23.799999
60	30	24.299999
80	30	24.200001
0	10	25.1
