# Supplementary material for: Effects of plastic film mulching on the spatiotemporal distribution of soil water, temperature, and photosynthetic active radiation in a cotton field
Source: PeerJ. 2022 Sep 1;10:e13894. doi: 10.7717/peerj.13894 (PMC9441137; doi:10.7717/peerj.13894)
Supplement: Supplemental Information 2 — All data files are in ‘.dat’ format. Transformed data files in ‘.grd’ format are also included for drawing. [file peerj-10-13894-s002.zip › supplemental_file_2/Soil moisture/19M-3.dat]

x	y	Temp
20	10	23.299999
40	10	23.1
60	10	23.200001
80	10	23
0	110	20.200001
20	110	20.200001
40	110	19.9
60	110	20.200001
0	90	20.6
20	90	20.700001
40	90	20.6
60	90	20.299999
80	90	20.5
0	70	21.5
20	70	21.1
40	70	21.200001
60	70	21.200001
80	70	21.200001
0	50	22.1
20	50	22.1
40	50	22.1
60	50	22.200001
80	50	23
0	30	23
20	30	23
40	30	22.5
60	30	22.700001
80	30	22.700001
0	10	23.4
