# Supplementary material for: Effects of plastic film mulching on the spatiotemporal distribution of soil water, temperature, and photosynthetic active radiation in a cotton field
Source: PeerJ. 2022 Sep 1;10:e13894. doi: 10.7717/peerj.13894 (PMC9441137; doi:10.7717/peerj.13894)
Supplement: Supplemental Information 2 — All data files are in ‘.dat’ format. Transformed data files in ‘.grd’ format are also included for drawing. [file peerj-10-13894-s002.zip › supplemental_file_2/Soil moisture/19NM-2.dat]

x	y	Temp
20	10	22.700001
40	10	22.6
60	10	22.200001
80	10	21.700001
0	110	20.700001
20	110	20.6
40	110	20.700001
60	110	20.799999
80	110	20.6
0	90	21.700001
20	90	21.799999
40	90	21.5
60	90	21.6
80	90	21.700001
0	70	22.6
20	70	22.200001
40	70	22.200001
60	70	22.200001
80	70	22.1
0	50	23.1
20	50	23
40	50	23
60	50	23.299999
80	50	23.5
0	30	24
20	30	23.700001
40	30	23.799999
60	30	24
80	30	23.700001
0	10	23.9
