# Supplementary material for: Effects of plastic film mulching on the spatiotemporal distribution of soil water, temperature, and photosynthetic active radiation in a cotton field
Source: PeerJ. 2022 Sep 1;10:e13894. doi: 10.7717/peerj.13894 (PMC9441137; doi:10.7717/peerj.13894)
Supplement: Supplemental Information 2 — All data files are in ‘.dat’ format. Transformed data files in ‘.grd’ format are also included for drawing. [file peerj-10-13894-s002.zip › supplemental_file_2/Soil temperature/18M-1.dat]

xx	yy	vwc
0	10	.164
0	30	.17
0	50	.115
0	70	.139
0	90	.094
0	110	.263
20	10	.14
20	30	.169
20	50	.074
20	70	.156
20	90	.174
20	110	.275
40	10	.17
40	30	.196
40	50	.177
40	70	.169
40	90	.204
40	110	.291
60	10
60	30	.169
60	50	.222
60	70	.201
60	90	.112
60	110	.25
80	10	.187
80	30	.198
80	50	.257
80	70	.214
80	90	.112
80	110	.265
