# Supplementary material for: Effects of plastic film mulching on the spatiotemporal distribution of soil water, temperature, and photosynthetic active radiation in a cotton field
Source: PeerJ. 2022 Sep 1;10:e13894. doi: 10.7717/peerj.13894 (PMC9441137; doi:10.7717/peerj.13894)
Supplement: Supplemental Information 2 — All data files are in ‘.dat’ format. Transformed data files in ‘.grd’ format are also included for drawing. [file peerj-10-13894-s002.zip › supplemental_file_2/Soil temperature/18M-2.dat]

xx	yy	vwc
0	10	.141
0	30	.157
0	50	.107
0	70	.132
0	90	.061
0	110	.125
20	10	.13
20	30	.152
20	50	.072
20	70	.145
20	90	.111
20	110	.178
40	10	.148
40	30	.187
40	50	.106
40	70	.111
40	90	.1
40	110	.155
60	10
60	30	.145
60	50	.134
60	70	.128
60	90	.091
60	110	.136
80	10	.13
80	30	.17
80	50	.136
80	70	.208
80	90	.094
80	110	.154
