# Supplementary material for: Effects of plastic film mulching on the spatiotemporal distribution of soil water, temperature, and photosynthetic active radiation in a cotton field
Source: PeerJ. 2022 Sep 1;10:e13894. doi: 10.7717/peerj.13894 (PMC9441137; doi:10.7717/peerj.13894)
Supplement: Supplemental Information 2 — All data files are in ‘.dat’ format. Transformed data files in ‘.grd’ format are also included for drawing. [file peerj-10-13894-s002.zip › supplemental_file_2/Soil temperature/18M-3.dat]

xx	yy	vwc
0	10	.157
0	30	.218
0	50	.232
0	70	.188
0	90	.216
0	110	.231
20	10	.167
20	30	.208
20	50	.24
20	70	.212
20	90	.165
20	110	.261
40	10	.19
40	30	.237
40	50	.238
40	70	.167
40	90	.185
40	110	.272
60	10
60	30	.188
60	50	.213
60	70	.221
60	90	.209
60	110	.237
80	10	.147
80	30	.168
80	50	.244
80	70	.295
80	90	.216
80	110	.248
