# Supplementary material for: Effects of plastic film mulching on the spatiotemporal distribution of soil water, temperature, and photosynthetic active radiation in a cotton field
Source: PeerJ. 2022 Sep 1;10:e13894. doi: 10.7717/peerj.13894 (PMC9441137; doi:10.7717/peerj.13894)
Supplement: Supplemental Information 2 — All data files are in ‘.dat’ format. Transformed data files in ‘.grd’ format are also included for drawing. [file peerj-10-13894-s002.zip › supplemental_file_2/Soil temperature/18NM-1.dat]

xx	yy	vwc
0	10	.163
0	30	.085
0	50	.1
0	70	.05
0	90	.075
0	110	.098
20	10	.171
20	30	.102
20	50	.098
20	70	.069
20	90	.089
20	110	.134
40	10	.181
40	30	.081
40	50	.127
40	70	.052
40	90	.057
40	110	.072
60	10	.133
60	30	.118
60	50	.072
60	70	.1
60	90	.098
60	110	.139
80	10	.133
80	30	.109
80	50	.082
80	70	.052
80	90	.09
80	110	.143
