# Supplementary material for: Effects of plastic film mulching on the spatiotemporal distribution of soil water, temperature, and photosynthetic active radiation in a cotton field
Source: PeerJ. 2022 Sep 1;10:e13894. doi: 10.7717/peerj.13894 (PMC9441137; doi:10.7717/peerj.13894)
Supplement: Supplemental Information 2 — All data files are in ‘.dat’ format. Transformed data files in ‘.grd’ format are also included for drawing. [file peerj-10-13894-s002.zip › supplemental_file_2/Soil temperature/18NM-2.dat]

xx	yy	vwc
0	10	.197
0	30	.092
0	50	.106
0	70	.057
0	90	.082
0	110	.102
20	10	.181
20	30	.113
20	50	.103
20	70	.077
20	90	.095
20	110	.139
40	10	.186
40	30	.088
40	50	.133
40	70	.058
40	90	.064
40	110	.079
60	10	.144
60	30	.125
60	50	.079
60	70	.11
60	90	.107
60	110	.144
80	10	.159
80	30	.117
80	50	.089
80	70	.06
80	90	.097
80	110	.151
