# Supplementary material for: Effects of plastic film mulching on the spatiotemporal distribution of soil water, temperature, and photosynthetic active radiation in a cotton field
Source: PeerJ. 2022 Sep 1;10:e13894. doi: 10.7717/peerj.13894 (PMC9441137; doi:10.7717/peerj.13894)
Supplement: Supplemental Information 2 — All data files are in ‘.dat’ format. Transformed data files in ‘.grd’ format are also included for drawing. [file peerj-10-13894-s002.zip › supplemental_file_2/Soil temperature/18NM-3.dat]

xx	yy	vwc
0	10	.205
0	30	.097
0	50	.107
0	70	.063
0	90	.087
0	110	.11
20	10	.193
20	30	.112
20	50	.107
20	70	.08
20	90	.098
20	110	.149
40	10	.194
40	30	.085
40	50	.13
40	70	.056
40	90	.067
40	110	.094
60	10	.155
60	30	.125
60	50	.077
60	70	.109
60	90	.107
60	110	.159
80	10	.176
80	30	.121
80	50	.09
80	70	.063
80	90	.099
80	110	.155
