# Supplementary material for: Effects of plastic film mulching on the spatiotemporal distribution of soil water, temperature, and photosynthetic active radiation in a cotton field
Source: PeerJ. 2022 Sep 1;10:e13894. doi: 10.7717/peerj.13894 (PMC9441137; doi:10.7717/peerj.13894)
Supplement: Supplemental Information 2 — All data files are in ‘.dat’ format. Transformed data files in ‘.grd’ format are also included for drawing. [file peerj-10-13894-s002.zip › supplemental_file_2/Soil temperature/19M-1.dat]

x	y	VWC
20	10	.17725281
40	10	.31920588
60	10	.25120795
80	10	.23095223
0	110	.28771761
20	110	.22883199
40	110	.26787159
60	110	.2849966
80	110	.29779562
0	90	.1691978
20	90	.19179459
40	90	.19908313
60	90	.20662621
80	90	.18595514
0	70	.29011741
20	70	.28469285
40	70	.27104956
60	70	.28590611
80	70	.28010336
0	50	.25717717
20	50	.17725281
40	50	.22491546
60	50	.28071892
80	50	.18712908
0	30	.16960384
20	30	.27917784
40	30	.27731919
60	30	.30727851
80	30	.23306119
0	10	.09869698
