# Supplementary material for: Effects of plastic film mulching on the spatiotemporal distribution of soil water, temperature, and photosynthetic active radiation in a cotton field
Source: PeerJ. 2022 Sep 1;10:e13894. doi: 10.7717/peerj.13894 (PMC9441137; doi:10.7717/peerj.13894)
Supplement: Supplemental Information 2 — All data files are in ‘.dat’ format. Transformed data files in ‘.grd’ format are also included for drawing. [file peerj-10-13894-s002.zip › supplemental_file_2/Soil temperature/19M-2.dat]

x	y	VWC
20	10	.25816265
40	10	.25254282
60	10	.21219762
80	10	.23235945
0	110	.27762967
20	110	.213671
40	110	.27325696
60	110	.27482507
80	110	.29071462
0	90	.1585187
20	90	.18043636
40	90	.17444924
60	90	.18359809
80	90	.15810324
0	70	.28771761
20	70	.28010336
40	70	.28620872
60	70	.26466459
80	70	.29397959
0	50	.23411147
20	50	.21071906
40	50	.20923531
60	50	.25651872
80	50	.20098124
0	30	.23200811
20	30	.25354084
40	30	.251876
60	30	.24514121
80	30	.15685473
0	10	.25053871
