# Supplementary material for: Effects of plastic film mulching on the spatiotemporal distribution of soil water, temperature, and photosynthetic active radiation in a cotton field
Source: PeerJ. 2022 Sep 1;10:e13894. doi: 10.7717/peerj.13894 (PMC9441137; doi:10.7717/peerj.13894)
Supplement: Supplemental Information 2 — All data files are in ‘.dat’ format. Transformed data files in ‘.grd’ format are also included for drawing. [file peerj-10-13894-s002.zip › supplemental_file_2/Soil temperature/19M-3.dat]

x	y	VWC
20	10	.26077756
40	10	.25651872
60	10	.21769617
80	10	.25486732
0	110	.28469285
20	110	.21806018
40	110	.27388507
60	110	.27482507
80	110	.29071462
0	90	.18438512
20	90	.20550312
40	90	.20362476
60	90	.200223
80	90	.17324254
0	70	.32137254
20	70	.30357748
40	70	.32379067
60	70	.29486427
80	70	.30069995
0	50	.2640197
20	50	.27104956
40	50	.25453615
60	50	.28408456
80	50	.23550747
0	30	.25651872
20	30	.26530832
40	30	.26369679
60	30	.27669737
80	30	.23235945
0	10	.26175329
