# Supplementary material for: Effects of plastic film mulching on the spatiotemporal distribution of soil water, temperature, and photosynthetic active radiation in a cotton field
Source: PeerJ. 2022 Sep 1;10:e13894. doi: 10.7717/peerj.13894 (PMC9441137; doi:10.7717/peerj.13894)
Supplement: Supplemental Information 2 — All data files are in ‘.dat’ format. Transformed data files in ‘.grd’ format are also included for drawing. [file peerj-10-13894-s002.zip › supplemental_file_2/Soil temperature/19NM-1.dat]

x	y	VWC
20	10	.20512811
40	10	.18946789
60	10	.1792451
80	10	.16757021
0	110	.13296024
20	110	.11157094
40	110	.14504809
60	110	.08074762
80	110	.10608973
0	90	.2389758
20	90	.2073733
40	90	.22527309
60	90	.18241499
80	90	.16265402
0	70	.07205044
20	70	.12548207
40	70	.16141711
60	70	.19063275
80	70	.22989352
0	50	.21513921
20	50	.22419926
40	50	.2757625
60	50	.13644287
80	50	.09589966
0	30	.17444924
20	30	.24582015
40	30	.28286463
60	30	.2624023
80	30	.17283962
0	10	.1867381
