# Supplementary material for: Effects of plastic film mulching on the spatiotemporal distribution of soil water, temperature, and photosynthetic active radiation in a cotton field
Source: PeerJ. 2022 Sep 1;10:e13894. doi: 10.7717/peerj.13894 (PMC9441137; doi:10.7717/peerj.13894)
Supplement: Supplemental Information 2 — All data files are in ‘.dat’ format. Transformed data files in ‘.grd’ format are also included for drawing. [file peerj-10-13894-s002.zip › supplemental_file_2/Soil temperature/19NM-2.dat]

x	y	VWC
20	10	.17725282
40	10	.17685334
60	10	.16511839
80	10	.16182976
0	110	.13164825
20	110	.11157094
40	110	.1429103
60	110	.07786259
0	90	.24035448
20	90	.20849149
40	90	.22527309
60	90	.18201995
80	90	.16141711
0	70	.07253694
20	70	.12459532
40	70	.1585187
60	70	.19024479
80	70	.22989352
0	50	.21403853
20	50	.22168255
40	50	.27357115
60	50	.12725117
80	50	.08361869
0	30	.16675433
20	30	.23793855
40	30	.2700992
60	30	.25187598
80	30	.16141711
0	10	.16347687
