# Supplementary material for: Effects of plastic film mulching on the spatiotemporal distribution of soil water, temperature, and photosynthetic active radiation in a cotton field
Source: PeerJ. 2022 Sep 1;10:e13894. doi: 10.7717/peerj.13894 (PMC9441137; doi:10.7717/peerj.13894)
Supplement: Supplemental Information 2 — All data files are in ‘.dat’ format. Transformed data files in ‘.grd’ format are also included for drawing. [file peerj-10-13894-s002.zip › supplemental_file_2/Soil temperature/19NM-3.dat]

x	y	VWC
20	10	.17485078
40	10	.18907893
60	10	.19295341
80	10	.17605334
0	110	.13557439
20	110	.11699823
40	110	.15014225
60	110	.085049
0	90	.24241328
20	90	.21145899
40	90	.22883199
60	90	.1851708
80	90	.16470853
0	70	.07882582
20	70	.13252327
40	70	.16960383
60	70	.19717673
80	70	.2313045
0	50	.21403853
20	50	.22455752
40	50	.2757625
60	50	.1390396
80	50	.1033288
0	30	.17122449
20	30	.24343855
40	30	.28041128
60	30	.26691255
80	30	.17525198
0	10	.16511839
